# Supplementary material for: Schizophrenia Patients Show Largely Similar Salience Signaling Compared to Healthy Controls in an Observational Task Environment
Source: Brain Sci. 2021 Dec 6;11(12):1610. doi: 10.3390/brainsci11121610 (PMC8699423; doi:10.3390/brainsci11121610)
Supplement: Supplementary file 1 [file brainsci-11-01610-s001.zip]

Archive with 1 entries (1 files):
- brainsci-1472673-supplementary.pdf
